# Supplementary material for: Terahertz Antenna-Coupled Wire-Channel Field-Effect Transistors Based on AlGaN/GaN Heterostructures
Source: Sensors (Basel). 2026 Apr 27;26(9):2701. doi: 10.3390/s26092701 (PMC13165894; doi:10.3390/s26092701)
Supplement: Supplementary file 1 [file sensors-26-02701-s001.zip]

Archive with 1 entries (1 files):
- sensors-4229038-supplementary.pdf
